# Supplementary material for: Cross-Linked Thiolated Hydroxypropil-β-Cyclodextrin for Pulmonary Drug Delivery
Source: Int J Mol Sci. 2024 Aug 29;25(17):9394. doi: 10.3390/ijms25179394 (PMC11395519; doi:10.3390/ijms25179394)
Supplement: Supplementary file 1 [file ijms-25-09394-s001.zip]

Archive with 1 entries (1 files):
- ijms-3144702-supplementary.pdf
